# Supplementary material for: Toll-like Receptor 4, Osteoblasts and Leukemogenesis; the Lesson from Acute Myeloid Leukemia
Source: Molecules. 2022 Jan 23;27(3):735. doi: 10.3390/molecules27030735 (PMC8838156; doi:10.3390/molecules27030735)
Supplement: Supplementary file 1 [file molecules-27-00735-s001.zip]

Archive with 1 entries (1 files):
- molecules-1480617-supplementary.pdf
